# Supplementary material for: Multiple incursions of foot-and-mouth disease virus serotype O into the Republic of Korea between 2010 and 2019
Source: Infect Genet Evol. 2024 Oct;124:105664. doi: 10.1016/j.meegid.2024.105664 (PMC11413525; doi:10.1016/j.meegid.2024.105664)
Supplement: Supplementary Table 1 — Descriptive metadata of the n = 96 FMDV whole genome sequences and n = 131 reference sequences included in the study. [file mmc3.xlsx]

## Sheet: Table S1
FMDV_Serotype	FMDV_Topotype	FMDV_Lineage	FMDV_Sublineage	FMD_Taxonomy	Sequence_Name	Sequencing_Lab	Country	Location	Host_Species	Date_Sampling	GenBank_Accession_Number
O	ME-SA	Ind-2001	d	O/ME-SA/Ind-2001d	O/BAR/2/2015	WRLFMD	Bahrain		Cattle	2015-02-26	MG983685
O	ME-SA	Ind-2001	d	O/ME-SA/Ind-2001d	O/BAR/15/2015	WRLFMD	Bahrain		Cattle	2015-03-18	MG983686
O	ME-SA	Ind-2001	d	O/ME-SA/Ind-2001d	O/BAN/1/2009	WRLFMD	Bangladesh	Kaliakair, Gazipur, Dhaka	Cattle	2009-09-07	MG983684
O	ME-SA	Ind-2001	d	O/ME-SA/Ind-2001d	O/BHU/2/2009	WRLFMD	Bhutan	Dorji, Punakha	Cattle	2009-06-05	MG983687
O	ME-SA	Ind-2001	d	O/ME-SA/Ind-2001d	O/BHU/40/2009	WRLFMD	Bhutan	Harka Chetri, Chukha	Cattle	2009-12-04	MG983688
O	ME-SA	Ind-2001	d	O/ME-SA/Ind-2001d	O/BHU/1/2013	WRLFMD	Bhutan	Chukha	Cattle	2013-06-06	KJ206908
O	ME-SA	Ind-2001	d	O/ME-SA/Ind-2001d	O/BHU/3/2016	WRLFMD	Bhutan	Nashikha, Luni, Paro, Rldc, Tshimasham	Cattle	2016-02-15	MG983690
O	ME-SA	Ind-2001	d	O/ME-SA/Ind-2001d	O/IND/433/2008	PIADC	India	Nagaland	Cattle	2008	MN983156
O	ME-SA	Ind-2001	d	O/ME-SA/Ind-2001d	O/IND/47/2009	PIADC	India	Meerut, Uttar Pradesh	Cattle	2009	MN983158
O	ME-SA	Ind-2001	d	O/ME-SA/Ind-2001d	O/IND139(302)/2013	PDFMD	India	Karnataka	Cattle	2013-06-07	KJ825803
O	ME-SA	Ind-2001	d	O/ME-SA/Ind-2001d	O/IND141(306)/2013	PDFMD	India	Assam	Cattle	2013-06-10	KJ825808
O	ME-SA	Ind-2001	d	O/ME-SA/Ind-2001d	O/IND142(310)/2013	PDFMD	India	Karnataka	Cattle	2013-06-17	KJ825801
O	ME-SA	Ind-2001	d	O/ME-SA/Ind-2001d	O/IND142(311)/2013	PDFMD	India	Karnataka	Cattle	2013-06-17	KJ825802
O	ME-SA	Ind-2001	d	O/ME-SA/Ind-2001d	O/IND250(541)/2013	PDFMD	India	Karnataka	Water Buffalo	2013-08-31	KJ825809
O	ME-SA	Ind-2001	d	O/ME-SA/Ind-2001d	O/IND298(634)/2013	PDFMD	India	Karnataka	Cattle	2013-09-24	KJ825804
O	ME-SA	Ind-2001	d	O/ME-SA/Ind-2001d	O/IND341(707)/2013	PDFMD	India	Karnataka	Cattle	2013-10-16	KJ825805
O	ME-SA	Ind-2001	d	O/ME-SA/Ind-2001d	O/IND/349(735)/2013	PIADC	India	Mukteshwar, Uttarakhand	Cattle	2013	MN095356
O	ME-SA	Ind-2001	d	O/ME-SA/Ind-2001d	O/IND/349(740)/2013	PIADC	India	Mukteshwar, Uttarakhand	Cattle	2013	MN095357
O	ME-SA	Ind-2001	d	O/ME-SA/Ind-2001d	O/IND/394(826)/2013	PIADC	India	Shimoga, Karnataka	Cattle	2013	MN095354
O	ME-SA	Ind-2001	d	O/ME-SA/Ind-2001d	O/IND/424(891)/2013	PIADC	India	Vellore, Tamil Nadu	Cattle	2013	MN095355
O	ME-SA	Ind-2001	d	O/ME-SA/Ind-2001d	O/IND811(1552)/2013	PDFMD	India	Assam	Cattle	2013-11-30	KJ825806
O	ME-SA	Ind-2001	d	O/ME-SA/Ind-2001d	O/IND/MUK307/2013	PIADC	India	Mukteshwar, Uttarakhand	Cattle	2013-10-25	MN095358
O	ME-SA	Ind-2001	d	O/ME-SA/Ind-2001d	O/IND/MUK359/2013	PIADC	India	Mukteshwar, Uttarakhand	Cattle	2013-10-25	MN095359
O	ME-SA	Ind-2001	d	O/ME-SA/Ind-2001d	O/IND/MUK456/2013	PIADC	India	Mukteshwar, Uttarakhand	Cattle	2013-10-25	MN095360
O	ME-SA	Ind-2001	d	O/ME-SA/Ind-2001d	O/IND/MUK561/2013	PIADC	India	Mukteshwar, Uttarakhand	Cattle	2013-10-26	MN095361
O	ME-SA	Ind-2001	d	O/ME-SA/Ind-2001d	O/IND/MUK564/2013	PIADC	India	Mukteshwar, Uttarakhand	Cattle	2013-10-26	MN095362
O	ME-SA	Ind-2001	d	O/ME-SA/Ind-2001d	O/IND/MUK567/2013	PIADC	India	Mukteshwar, Uttarakhand	Cattle	2013-10-26	MN095363
O	ME-SA	Ind-2001	d	O/ME-SA/Ind-2001d	O/IND26(54)/2014	PDFMD	India	Assam	Cattle	2014-01-07	KJ825807
O	ME-SA	Ind-2001	d	O/ME-SA/Ind-2001d	O/IND/32(69)/2014	PIADC	India	Rajnandgaon, Chhattisgarh	Cattle	2014	MN095364
O	ME-SA	Ind-2001	d	O/ME-SA/Ind-2001d	O/IND/32(73)/2014	PIADC	India	Rajnandgaon, Chhattisgarh	Cattle	2014	MN095365
O	ME-SA	Ind-2001	d	O/ME-SA/Ind-2001d	O/IND/C12230/2014	PIADC	India	Rajnandgaon, Chhattisgarh	Cattle	2014-01-25	MN095371
O	ME-SA	Ind-2001	d	O/ME-SA/Ind-2001d	O/IND/C421/2014	PIADC	India	Rajnandgaon, Chhattisgarh	Cattle	2014-01-25	MN095366
O	ME-SA	Ind-2001	d	O/ME-SA/Ind-2001d	O/IND/C5630/2014	PIADC	India	Rajnandgaon, Chhattisgarh	Cattle	2014-01-25	MN095367
O	ME-SA	Ind-2001	d	O/ME-SA/Ind-2001d	O/IND/C5660/2014	PIADC	India	Rajnandgaon, Chhattisgarh	Cattle	2014-01-25	MN095368
O	ME-SA	Ind-2001	d	O/ME-SA/Ind-2001d	O/IND/C6673/2014	PIADC	India	Rajnandgaon, Chhattisgarh	Cattle	2014-01-25	MN095369
O	ME-SA	Ind-2001	d	O/ME-SA/Ind-2001d	O/IND/C6684/2014	PIADC	India	Rajnandgaon, Chhattisgarh	Cattle	2014-01-25	MN095370
O	ME-SA	Ind-2001	d	O/ME-SA/Ind-2001d	O/LAO/2/2015	WRLFMD	Laos	Naxaythong, Vientiane		2015-06-10	MG983693
O	ME-SA	Ind-2001	d	O/ME-SA/Ind-2001d	O/NEP/5/2008	WRLFMD	Nepal	Saptari	Cattle	2008-07-17	MG983704
O	ME-SA	Ind-2001	d	O/ME-SA/Ind-2001d	O/NEP/7/2010	WRLFMD	Nepal	Dang	Cattle	2010-01-01	MG983705
O	ME-SA	Ind-2001	d	O/ME-SA/Ind-2001d	O/NEP/9/2010	WRLFMD	Nepal	Ramechhap	Cattle	2010-01-01	MG983706
O	ME-SA	Ind-2001	d	O/ME-SA/Ind-2001d	O/NEP/10/2012	WRLFMD	Nepal	Lalitpur	Cattle	2012-11-27	MG983708
O	ME-SA	Ind-2001	d	O/ME-SA/Ind-2001d	O/NEP/13/2012	WRLFMD	Nepal	Lalitpur	Cattle	2012-11-27	MG983709
O	ME-SA	Ind-2001	d	O/ME-SA/Ind-2001d	O/NEP/6/2013	WRLFMD	Nepal	Kavre	Cattle	2013-11-06	MG983711
O	ME-SA	Ind-2001	d	O/ME-SA/Ind-2001d	O/NEP/16/2013	WRLFMD	Nepal	Nuwakot	Cattle	2013-12-23	MG983712
O	ME-SA	Ind-2001	d	O/ME-SA/Ind-2001d	O/NEP/17/2013	WRLFMD	Nepal	Nuwakot	Cattle	2013-12-23	MG983713
O	ME-SA	Ind-2001	d	O/ME-SA/Ind-2001d	O/NEP/18/2013	WRLFMD	Nepal	Arghakhanchi	Pig	2013-12-26	MG983714
O	ME-SA	Ind-2001	d	O/ME-SA/Ind-2001d	O/NEP/1/2014	WRLFMD	Nepal	Sindhupalchock	Cattle	2014-01-05	MG983715
O	ME-SA	Ind-2001	d	O/ME-SA/Ind-2001d	O/NEP/6/2014	WRLFMD	Nepal	Ilam	Cattle	2014-01-07	MG983716
O	ME-SA	Ind-2001	d	O/ME-SA/Ind-2001d	O/NEP/3/2015	WRLFMD	Nepal	Bhaktapur	Cattle	2015-02-23	MG983717
O	ME-SA	Ind-2001	d	O/ME-SA/Ind-2001d	O/NEP/27/2016	WRLFMD	Nepal	Nuwakot district, Province No. 3	Cattle	2016-11-17	PP916189
O	ME-SA	Ind-2001	d	O/ME-SA/Ind-2001d	O/NEP/33/2016	WRLFMD	Nepal	Rasuwa district, Province No. 3	Cattle	2016-11-18	PP916190
O	ME-SA	Ind-2001	d	O/ME-SA/Ind-2001d	O/NEP/1/2017	WRLFMD	Nepal	Ramechhap district, Province No. 3	Cattle	2017-01-20	PP916191
O	ME-SA	Ind-2001	d	O/ME-SA/Ind-2001d	O/SRL/1/2013	WRLFMD	Sri Lanka	Jaffna	Cattle	2013-12-01	MG983731
O	ME-SA	Ind-2001	d	O/ME-SA/Ind-2001d	O/SRL/1/2014	WRLFMD	Sri Lanka	Gampaha	Cattle	2014-01-01	MG983732
O	ME-SA	Ind-2001	d	O/ME-SA/Ind-2001d	O/SRL/28/2014	WRLFMD	Sri Lanka	Kandy	Cattle	2014-09-01	MG983733
O	ME-SA	Ind-2001	d	O/ME-SA/Ind-2001d	O/SRL/30/2014	WRLFMD	Sri Lanka	Hambantota	Water Buffalo	2014-09-10	MG983734
O	ME-SA	Ind-2001	d	O/ME-SA/Ind-2001d	O/VIT/8/2015	WRLFMD	Vietnam	Lao Cai	Cattle	2015-07-10	MG983740
O	ME-SA	Ind-2001	d	O/ME-SA/Ind-2001d	O/VIT/16451DLBPP04/2015	PIADC	Vietnam		Pig	2015-09-10	KY657269
O	ME-SA	Ind-2001	d	O/ME-SA/Ind-2001d	O/SRL/14/2019	WRLFMD	Sri Lanka	Tambuttegama, Anuradhapura	Cattle	2019-11-26	PP916192
O	ME-SA	Ind-2001	e	O/ME-SA/Ind-2001e	O/BAN/NA/Ha-156/2013	UDHAKA	Bangladesh	Natore	Cattle	2013-07-06	KF985189
O	ME-SA	Ind-2001	e	O/ME-SA/Ind-2001e	O/BAN/BO/Na-161/2013	UDHAKA	Bangladesh	Bogra	Cattle	2013-07-08	MK071699
O	ME-SA	Ind-2001	e	O/ME-SA/Ind-2001e	O/BAN/GO/Ka-236(Pig)/2015	UDHAKA	Bangladesh	Gopalganj	Pig	2015-08-25	KX712091
O	ME-SA	Ind-2001	e	O/ME-SA/Ind-2001e	O/BAN/TA/Dh-301/2016	UDHAKA	Bangladesh	Dhanbari, Tangail	Cattle	2016-08-14	MK088170
O	ME-SA	Ind-2001	e	O/ME-SA/Ind-2001e	O/BHU/12/2012	WRLFMD	Bhutan	Sakteng, Trashigang, RLDC Kanglung	Cattle	2012-10-24	MG983689
O	ME-SA	Ind-2001	e	O/ME-SA/Ind-2001e	O/BHU/9/2016	WRLFMD	Bhutan	Tshibji, Naja, Paro, Rldc, Tshimasham	Cattle	2016-06-04	MG983691
O	ME-SA	Ind-2001	e	O/ME-SA/Ind-2001e	O/XJ/CHA/2017	LVRI	China	Xinjiang Uygur Autonomous Region	Cattle	2017-02-01	MF461724
O	ME-SA	Ind-2001	e	O/ME-SA/Ind-2001e	O/MUR/5/2016	WRLFMD	Mauritius	Cite La Cure, Mauritius Island	Cattle	2016-08-09	MG983698
O	ME-SA	Ind-2001	e	O/ME-SA/Ind-2001e	O/MUR/9/2016	WRLFMD	Mauritius	Cite La Cure, Mauritius Island	Cattle	2016-08-09	MG983699
O	ME-SA	Ind-2001	e	O/ME-SA/Ind-2001e	O/MUR/19/2016	WRLFMD	Mauritius	Soupirs, Rodrigues Island	Cattle	2016-08-15	MG983700
O	ME-SA	Ind-2001	e	O/ME-SA/Ind-2001e	O/MUR/21/2016	WRLFMD	Mauritius	Les Choux, Rodrigues Island	Cattle	2016-08-15	MG983701
O	ME-SA	Ind-2001	e	O/ME-SA/Ind-2001e	O/MUR/23/2016	WRLFMD	Mauritius	Citron Donis, Rodrigues Island	Cattle	2016-08-15	MG983702
O	ME-SA	Ind-2001	e	O/ME-SA/Ind-2001e	O/MOG/BU/2-7/2015	NIAHJPN	Mongolia	Bayan-Ulgii	Cattle	2015-03-01	LC320038
O	ME-SA	Ind-2001	e	O/ME-SA/Ind-2001e	O/MYA/3/2016	WRLFMD	Myanmar	Kaingyi, Maung Taw, Rakhine	Cattle	2016-06-29	MG983703
O	ME-SA	Ind-2001	e	O/ME-SA/Ind-2001e	O/MYA/Yan/3/2016	NIAHJPN	Myanmar	Yangon	Cattle	2016	LC438822
O	ME-SA	Ind-2001	e	O/ME-SA/Ind-2001e	O/MYA/Yan/5/2016	NIAHJPN	Myanmar	Yangon	Cattle	2016	LC438823
O	ME-SA	Ind-2001	e	O/ME-SA/Ind-2001e	O/NEP/6/2012	WRLFMD	Nepal	Dhading	Water Buffalo	2012-09-24	MG983707
O	ME-SA	Ind-2001	e	O/ME-SA/Ind-2001e	O/NEP/21/2012	WRLFMD	Nepal	Rautahat	Water Buffalo	2012-12-12	MG983710
O	ME-SA	Ind-2001	e	O/ME-SA/Ind-2001e	O/NEP/10/2015	WRLFMD	Nepal	Bhaktapur	Cattle	2015-11-01	MG983718
O	ME-SA	Ind-2001	e	O/ME-SA/Ind-2001e	O/NEP/21/2015	WRLFMD	Nepal	Kathmandu	Cattle	2015-12-06	MG983719
O	ME-SA	Ind-2001	e	O/ME-SA/Ind-2001e	O/Zabaikalskiy/1/RUS/2016	ARRIAH	Russia	Sredneargunsk, Krasnokamenskiy raion, Zabaikalskiy kray	Cattle	2016-11-23	MG983720
O	ME-SA	Ind-2001	e	O/ME-SA/Ind-2001e	O/SKR/1/2017	WRLFMD	South Korea	Boeun, Chungcheongbuk	Cattle	2017-02-05	MG983730
O	ME-SA	Ind-2001	e	O/ME-SA/Ind-2001e	O/VIT/20/2016	WRLFMD	Vietnam	Son La	Cattle	2016-09-23	MG983741
O	ME-SA	Ind-2001	e	O/ME-SA/Ind-2001e	O/VIT/8338/2017	PIADC	Vietnam		Cattle	2017-04-01	MH891503
O	SEA	Mya-98		O/SEA/Mya-98	O/HLJOC12/03	NAU	China			2003	DQ119643
O	SEA	Mya-98		O/SEA/Mya-98	O/33-P/CHA/2010	LVRI	China		Cattle	2010	JQ973889
O	SEA	Mya-98		O/SEA/Mya-98	O/BY/CHA/2010	LVRI	China		Pig	2010-03-01	JN998085
O	SEA	Mya-98		O/SEA/Mya-98	O/GSLX/2010	LVRI	China		Pig	2010	JQ900581
O	SEA	Mya-98		O/SEA/Mya-98	O/GZ/CHA/2010	LVRI	China		Cattle	2010-03-01	JN998086
O	SEA	Mya-98		O/SEA/Mya-98	O/JX/China/2010	LVRI	China		Pig	2010-03-01	MN389541
O	SEA	Mya-98		O/SEA/Mya-98	O/HKN/15/2010	WRLFMD	Hong Kong		Pig	2010-02-24	KF112889
O	SEA	Mya-98		O/SEA/Mya-98	O/HKN/20/2010	WRLFMD	Hong Kong		Pig	2010-03-03	HM229661
O	SEA	Mya-98		O/SEA/Mya-98	O/JPN/1/2010	WRLFMD	Japan	Miyazaki Prefecture	Cattle	2010-04-17	KF112885
O	SEA	Mya-98		O/SEA/Mya-98	O/LAO/1/2013	WRLFMD	Laos	Luang Namtha province	Cattle	2013-07-19	KY322670
O	SEA	Mya-98		O/SEA/Mya-98	O/MAY/7/2007	WRLFMD	Malaysia	Jasin, Melaka	Cattle	2007-10-20	HQ632772
O	SEA	Mya-98		O/SEA/Mya-98	O/MAY/2/2014	WRLFMD	Malaysia	Bukit Pak Junoh, Pasir Mas, Kelantan	Cattle	2014-02-06	KY322671
O	SEA	Mya-98		O/SEA/Mya-98	O/MAY/8/2014	WRLFMD	Malaysia	Taman Mas Jaya Falin, Kinta, Perak	Cattle	2014-06-10	KY322673
O	SEA	Mya-98		O/SEA/Mya-98	O/MAY/2/2015	WRLFMD	Malaysia	Kg Mampong, Tanjung Keling, Rembau, Tanjong Keling, Negeri Sembilan	Cattle	2015-04-16	PP916195
O	SEA	Mya-98		O/SEA/Mya-98	O/MAY/7/2016	WRLFMD	Malaysia	Kg Sg Samak, Hilir Perak, Hutan Melintang, Perak	Cattle	2016-06-02	PP916196
O	SEA	Mya-98		O/SEA/Mya-98	O/MOG/7/2010	WRLFMD	Mongolia	Sukhbaatar Province	Cattle	2010-09-06	KF112881
O	SEA	Mya-98		O/SEA/Mya-98	O/MOG/C-10/2010	ARRIAH	Mongolia		Cattle	2010-05-01	KF112882
O	SEA	Mya-98		O/SEA/Mya-98	O/MYA/01/1998	TPI	Myanmar		Cattle	1998	KR401154
O	SEA	Mya-98		O/SEA/Mya-98	O/MYA/7/98	WRLFMD	Myanmar	Htantabin, Yangon	Cattle	1998-07-14	PP916194
O	SEA	Mya-98		O/SEA/Mya-98	O/MYA/05/2007	TPI	Myanmar		Cattle	2007	KR401155
O	SEA	Mya-98		O/SEA/Mya-98	O/MYA/5/2009	WRLFMD	Myanmar	Bago	Cattle	2009-06-10	KF112880
O	SEA	Mya-98		O/SEA/Mya-98	O/MYA/05/2009	TPI	Myanmar		Cattle	2009	KR401156
O	SEA	Mya-98		O/SEA/Mya-98	O/MYA/10/2009	TPI	Myanmar		Cattle	2009	KR401157
O	SEA	Mya-98		O/SEA/Mya-98	O/MYA/223/2009	TPI	Myanmar		Water Buffalo	2009	KR401153
O	SEA	Mya-98		O/SEA/Mya-98	O/MYA/282/2009	TPI	Myanmar		Water Buffalo	2009	KR401152
O	SEA	Mya-98		O/SEA/Mya-98	O/DRK/31/2011	WRLFMD	North Korea	Pyongan	Cattle	2011-01-01	KF112888
O	SEA	Mya-98		O/SEA/Mya-98	O/RUS/Aug/2010	ARRIAH	Russia	Zabajkal'skij Kray, Chita region	Cattle	2010-08-26	KF112884
O	SEA	Mya-98		O/SEA/Mya-98	O/RUS/Jul/2010	ARRIAH	Russia	Abagaytuy, Zabajkal'skij Kray, Chita	Pig	2010-07-05	KF112883
O	SEA	Mya-98		O/SEA/Mya-98	O/SKR/4/2010	WRLFMD	South Korea	Ganghwa, Incheon	Cattle	2010-04-07	KF112886
O	SEA	Mya-98		O/SEA/Mya-98	O/SKR/5/2010	WRLFMD	South Korea	Andong, Gyeongbuk	Pig	2010-11-28	KF112887
O	SEA	Mya-98		O/SEA/Mya-98	O/SKR/6/2010	TPI	South Korea		Cattle	2010	KR401159
O	SEA	Mya-98		O/SEA/Mya-98	O/Andong-p23/SKR/2010	APQA	South Korea	Andong	Pig	2010	KF501486
O	SEA	Mya-98		O/SEA/Mya-98	O/Andong/SKR/2010	APQA	South Korea	Andong		2010	KC503937
O	SEA	Mya-98		O/SEA/Mya-98	O/Yangju-p26/SKR/2010	APQA	South Korea	Yangju	Pig	2010	KF501488
O	SEA	Mya-98		O/SEA/Mya-98	O/Yangju/SKR/2010	APQA	South Korea	Yangju	Pig	2010	KF501487
O	SEA	Mya-98		O/SEA/Mya-98	O/SKR/8/2011	TPI	South Korea		Cattle	2011	KR401160
O	SEA	Mya-98		O/SEA/Mya-98	O/SKR/6/2014	WRLFMD	South Korea	Bian-Myeon,Uiseong-Gun,Gyeongbuk	Pig	2014-07-23	KY322674
O	SEA	Mya-98		O/SEA/Mya-98	O/TAI/22/2009	WRLFMD	Thailand	Lamphun	Pig	2009-11-18	KF112879
O	SEA	Mya-98		O/SEA/Mya-98	O/TAI/34/2016	WRLFMD	Thailand	Ratchaburi, Photharam, Ban Lueak	Cattle	2016-08-02	PP916197
O	SEA	Mya-98		O/SEA/Mya-98	O/VN/GL13/2006	NVRQS	Vietnam	Gia Lai Province	Cattle	2006-04-01	GU125650
O	SEA	Mya-98		O/SEA/Mya-98	O/VN/SL01/2006	NVRQS	Vietnam	Son La Province	Water Buffalo	2006-10-01	GU125648
O	SEA	Mya-98		O/SEA/Mya-98	O/VN/SL21/2006	NVRQS	Vietnam	Son La Province	Cattle	2006-10-01	GU125649
O	SEA	Mya-98		O/SEA/Mya-98	O/VN/SL22/2006	NVRQS	Vietnam	Son La Province	Cattle	2006-10-01	GU125647
O	SEA	Mya-98		O/SEA/Mya-98	O/VN/LC169/2009	NVRQS	Vietnam	Lao Cai		2009-11-01	HM055510
O	SEA	Mya-98		O/SEA/Mya-98	O/VN/QB88/2009	NVRQS	Vietnam			2009-10-01	GU582115
O	SEA	Mya-98		O/SEA/Mya-98	O/VN/YB105/2009	NVRQS	Vietnam			2009-09-01	GU582116
O	SEA	Mya-98		O/SEA/Mya-98	O/VIT/19/2010	PIADC	Vietnam		Cattle	2010-01-22	MF947135
O	SEA	Mya-98		O/SEA/Mya-98	O/VIT/11381/2014	PIADC	Vietnam		Cattle	2014-07-14	MF947130
O	SEA	Mya-98		O/SEA/Mya-98	O/VN1/2014	APQA	Vietnam	Lao Cai	Pig	2014	MH845413
O	SEA	Mya-98		O/SEA/Mya-98	O/G1_JP_0113/Ratchaburi/Thailand/2013	CHULA	Thailand	Ratchaburi	Pig	2013	KY444644
O	SEA	Mya-98		O/SEA/Mya-98	O/G60_CM_A_0116/ChiangMai/Thailand/2016	CHULA	Thailand	Chiang Mai	Pig	2016	KY444645
O	SEA	Mya-98		O/SEA/Mya-98	O/G12_SJSP_0416/Ratchaburi/Thailand/2016	CHULA	Thailand	Ratchaburi	Pig	2016	KY444646
O	SEA	Mya-98		O/SEA/Mya-98	O/G12_1_SJSP_0416/Ratchaburi/Thailand/2016	CHULA	Thailand	Ratchaburi	Pig	2016	KY444647
O	SEA	Mya-98		O/SEA/Mya-98	O/G75_PC_A/0416/Ratchaburi/Thailand/2016	CHULA	Thailand	Ratchaburi	Pig	2016	KY444648
O	SEA	Mya-98		O/SEA/Mya-98	O/G75_PC_B/0416/Ratchaburi/Thailand/2016	CHULA	Thailand	Ratchaburi	Pig	2016	KY444649
O	ME-SA	Ind-2001	e	O/SEA/Mya-98	O/VIT/13/2020	WRLFMD	Vietnam	Long Giao, Cam My, Dong Nai	Cattle	2020-02-25	PP916193
O	SEA	Mya-98		O/SEA/Mya-98	O/VIT/31/2019	WRLFMD	Vietnam	Thanh Binh, Bu Dop, Binh Phuoc	Cattle	2019-12-08	PP916198
O	ME-SA	Ind-2001	e	O/SEA/Mya-98	O/ISA/1/2022	WRLFMD	Indonesia	Lamongan district, East Java province	Cattle	2022-05-04	OP585403
O	SEA	Mya-98		O/SEA/Mya-98	O/SKR/JC/1/2014	APQA	South Korea	Chungbuk,Jincheon	Pig	2014-12-03	PP873259
O	SEA	Mya-98		O/SEA/Mya-98	O/SKR/ES/11/2014	APQA	South Korea	Chungbuk,Eumseong	Pig	2014-12-18	PP873260
O	SEA	Mya-98		O/SEA/Mya-98	O/SKR/CA/12/2014	APQA	South Korea	Chungnam,Cheonan	Pig	2014-12-18	PP873261
O	SEA	Mya-98		O/SEA/Mya-98	O/SKR/YI/34/2015	APQA	South Korea	Gyeonggi-do,Yongin	Pig	2015-01-05	PP873262
O	SEA	Mya-98		O/SEA/Mya-98	O/SKR/SJ/38/2015	APQA	South Korea	Chungnam,Sejong	Pig	2015-01-07	PP873263
O	SEA	Mya-98		O/SEA/Mya-98	O/SKR/AS/40/2015	APQA	South Korea	Gyeonggi-do,Anseong	Pig	2015-01-08	PP873264
O	SEA	Mya-98		O/SEA/Mya-98	O/SKR/CJ/48/2015	APQA	South Korea	Chungbuk,Cheongju	Pig	2015-01-12	PP873265
O	SEA	Mya-98		O/SEA/Mya-98	O/SKR/IC/50/2015	APQA	South Korea	Gyeonggi-do,Icheon	Pig	2015-01-13	PP873266
O	SEA	Mya-98		O/SEA/Mya-98	O/SKR/YJ/52/2015	APQA	South Korea	Gyeonggi-do,Yeoju	Pig	2015-01-15	PP873267
O	SEA	Mya-98		O/SEA/Mya-98	O/SKR/AS/53/2015	APQA	South Korea	Gyeonggi-do,Anseong	Pig	2015-01-15	PP873268
O	SEA	Mya-98		O/SEA/Mya-98	O/SKR/YJ/55/2015	APQA	South Korea	Gyeonggi-do,Yeoju	Pig	2015-01-16	PP873269
O	SEA	Mya-98		O/SEA/Mya-98	O/SKR/YI/62/2015	APQA	South Korea	Gyeonggi-do,Yongin	Pig	2015-01-20	PP873270
O	SEA	Mya-98		O/SEA/Mya-98	O/SKR/JC/63/2015	APQA	South Korea	Chungbuk,Jincheon	Pig	2015-01-20	PP873271
O	SEA	Mya-98		O/SEA/Mya-98	O/SKR/CA/64/2015	APQA	South Korea	Chungnam,Cheonan	Pig	2015-01-23	PP873272
O	SEA	Mya-98		O/SEA/Mya-98	O/SKR/AS/67/2015	APQA	South Korea	Gyeonggi-do,Anseong	Pig	2015-01-27	PP873273
O	SEA	Mya-98		O/SEA/Mya-98	O/SKR/YI/72/2015	APQA	South Korea	Gyeonggi-do,Yongin	Pig	2015-02-03	PP873274
O	SEA	Mya-98		O/SEA/Mya-98	O/SKR/AS/73/2015	APQA	South Korea	Gyeonggi-do,Anseong	Pig	2015-02-03	PP873275
O	SEA	Mya-98		O/SEA/Mya-98	O/SKR/IC/74/2015	APQA	South Korea	Gyeonggi-do,Icheon	Pig	2015-02-04	PP873276
O	SEA	Mya-98		O/SEA/Mya-98	O/SKR/SJ/80/2015	APQA	South Korea	Chungnam,Sejong	Pig	2015-02-07	PP873277
O	SEA	Mya-98		O/SEA/Mya-98	O/SKR/CW/82/2015	APQA	South Korea	Gangwon-do,Cheorwon	Pig	2015-02-08	PP873278
O	SEA	Mya-98		O/SEA/Mya-98	O/SKR/YI/85/2015	APQA	South Korea	Gyeonggi-do,Yongin	Pig	2015-02-10	PP873279
O	SEA	Mya-98		O/SEA/Mya-98	O/SKR/HS/91/2015	APQA	South Korea	Chungnam,Hongseong	Pig	2015-02-12	PP873280
O	SEA	Mya-98		O/SEA/Mya-98	O/SKR/BR/92/2015	APQA	South Korea	Chungnam,Boryeong	Pig	2015-02-13	PP873281
O	SEA	Mya-98		O/SEA/Mya-98	O/SKR/CA/94/2015	APQA	South Korea	Chungnam,Cheonan	Pig	2015-02-14	PP873282
O	SEA	Mya-98		O/SEA/Mya-98	O/SKR/BR/95/2015	APQA	South Korea	Chungnam,Boryeong	Pig	2015-02-14	PP873283
O	SEA	Mya-98		O/SEA/Mya-98	O/SKR/CJ/99/2015	APQA	South Korea	Chungbuk,Chungju	Pig	2015-02-17	PP873284
O	SEA	Mya-98		O/SEA/Mya-98	O/SKR/PT/101/2015	APQA	South Korea	Gyeonggi-do,Pyeongtaek	Pig	2015-02-21	PP873285
O	SEA	Mya-98		O/SEA/Mya-98	O/SKR/CJ/102/2015	APQA	South Korea	Chungbuk,Chungju	Pig	2015-02-21	PP873286
O	SEA	Mya-98		O/SEA/Mya-98	O/SKR/HS/103/2015	APQA	South Korea	Chungnam,Hongseong	Pig	2015-02-21	PP873287
O	SEA	Mya-98		O/SEA/Mya-98	O/SKR/CC/105/2015	APQA	South Korea	Gangwon-do,Chuncheon	Pig	2015-02-22	PP873288
O	SEA	Mya-98		O/SEA/Mya-98	O/SKR/WJ/107/2015	APQA	South Korea	Gangwon-do,Wonju	Pig	2015-02-23	PP873289
O	SEA	Mya-98		O/SEA/Mya-98	O/SKR/CA/108/2015	APQA	South Korea	Chungnam,Cheonan	Pig	2015-02-23	PP873290
O	SEA	Mya-98		O/SEA/Mya-98	O/SKR/CA/115/2015	APQA	South Korea	Chungnam,Cheonan	Pig	2015-02-26	PP873291
O	SEA	Mya-98		O/SEA/Mya-98	O/SKR/HS/116/2015	APQA	South Korea	Gyeonggi-do,Hwaseong	Pig	2015-02-26	PP873292
O	SEA	Mya-98		O/SEA/Mya-98	O/SKR/PT/120/2015	APQA	South Korea	Gyeonggi-do,Pyeongtaek	Pig	2015-03-02	PP873293
O	SEA	Mya-98		O/SEA/Mya-98	O/SKR/PC/121/2015	APQA	South Korea	Gyeonggi-do,Pocheon	Pig	2015-03-02	PP873294
O	SEA	Mya-98		O/SEA/Mya-98	O/SKR/PT/124/2015	APQA	South Korea	Gyeonggi-do,Pyeongtaek	Pig	2015-03-03	PP873295
O	SEA	Mya-98		O/SEA/Mya-98	O/SKR/BH/126/2015	APQA	South Korea	Gyeongsangbuk-do,Bonghwa	Pig	2015-03-04	PP873296
O	SEA	Mya-98		O/SEA/Mya-98	O/SKR/YI/128/2015	APQA	South Korea	Gyeonggi-do,Yongin	Pig	2015-03-08	PP873297
O	SEA	Mya-98		O/SEA/Mya-98	O/SKR/JC/130/2015	APQA	South Korea	Chungbuk,Jincheon	Pig	2015-03-09	PP873298
O	SEA	Mya-98		O/SEA/Mya-98	O/SKR/GJ/135/2015	APQA	South Korea	Gyeongsangbuk-do,Gyeongju	Pig	2015-03-12	PP873299
O	SEA	Mya-98		O/SEA/Mya-98	O/SKR/CW/136/2015	APQA	South Korea	Gangwon-do,Cheorwon	Pig	2015-03-12	PP873300
O	SEA	Mya-98		O/SEA/Mya-98	O/SKR/BR/137/2015	APQA	South Korea	Chungnam,Boryeong	Pig	2015-03-12	PP873301
O	SEA	Mya-98		O/SEA/Mya-98	O/SKR/HS/138/2015	APQA	South Korea	Chungnam,Hongseong	Pig	2015-03-13	PP873302
O	SEA	Mya-98		O/SEA/Mya-98	O/SKR/HS/139/2015	APQA	South Korea	Chungnam,Hongseong	Pig	2015-03-13	PP873303
O	SEA	Mya-98		O/SEA/Mya-98	O/SKR/HS/142/2015	APQA	South Korea	Chungnam,Hongseong	Pig	2015-03-14	PP873304
O	SEA	Mya-98		O/SEA/Mya-98	O/SKR/PT/148/2015	APQA	South Korea	Gyeonggi-do,Pyeongtaek	Pig	2015-03-16	PP873305
O	SEA	Mya-98		O/SEA/Mya-98	O/SKR/HS/150/2015	APQA	South Korea	Chungnam,Hongseong	Pig	2015-03-17	PP873306
O	SEA	Mya-98		O/SEA/Mya-98	O/SKR/PT/151/2015	APQA	South Korea	Gyeonggi-do,Pyeongtaek	Pig	2015-03-17	PP873307
O	SEA	Mya-98		O/SEA/Mya-98	O/SKR/HS/155/2015	APQA	South Korea	Chungnam,Hongseong	Pig	2015-03-20	PP873308
O	SEA	Mya-98		O/SEA/Mya-98	O/SKR/AS/156/2015	APQA	South Korea	Chungnam,Asan	Pig	2015-03-21	PP873309
O	SEA	Mya-98		O/SEA/Mya-98	O/SKR/HS/160/2015	APQA	South Korea	Chungnam,Hongseong	Pig	2015-03-23	PP873310
O	SEA	Mya-98		O/SEA/Mya-98	O/SKR/AS/164/2015	APQA	South Korea	Chungnam,Asan	Pig	2015-03-25	PP873311
O	SEA	Mya-98		O/SEA/Mya-98	O/SKR/DJ/166/2015	APQA	South Korea	Chungnam,Dangjin	Pig	2015-03-27	PP873312
O	SEA	Mya-98		O/SEA/Mya-98	O/SKR/AS/167/2015	APQA	South Korea	Chungnam,Asan	Pig	2015-03-30	PP873313
O	SEA	Mya-98		O/SEA/Mya-98	O/SKR/AS/168/2015	APQA	South Korea	Chungnam,Asan	Pig	2015-03-30	PP873314
O	SEA	Mya-98		O/SEA/Mya-98	O/SKR/CJ/170/2015	APQA	South Korea	Chungbuk,Chungju	Pig	2015-03-30	PP873315
O	SEA	Mya-98		O/SEA/Mya-98	O/SKR/AS/171/2015	APQA	South Korea	Chungnam,Asan	Pig	2015-03-31	PP873316
O	SEA	Mya-98		O/SEA/Mya-98	O/SKR/CW/180/2015	APQA	South Korea	Gangwon-do,Cheorwon	Pig	2015-04-09	PP873317
O	SEA	Mya-98		O/SEA/Mya-98	O/SKR/YI/181/2015	APQA	South Korea	Gyeonggi-do,Yongin	Pig	2015-04-14	PP873318
O	SEA	Mya-98		O/SEA/Mya-98	O/SKR/HS/183/2015	APQA	South Korea	Gyeonggi-do,Hwaseong	Pig	2015-04-21	PP873319
O	SEA	Mya-98		O/SEA/Mya-98	O/SKR/CA/184/2015	APQA	South Korea	Chungnam,Cheonan	Cattle	2015-04-28	PP873320
O	SEA	Mya-98		O/SEA/Mya-98	O/SKR/GJ/2016	APQA	South Korea	Jeonlabugdo,Gimjae	Pig	2016-01-11	PP873321
O	SEA	Mya-98		O/SEA/Mya-98	O/SKR/GC/2016	APQA	South Korea	Jeonlabugdo,Gochang	Pig	2016-01-13	PP873322
O	SEA	Mya-98		O/SEA/Mya-98	O/SKR/CA/2016	APQA	South Korea	Chungnam,Cheonan	Pig	2016-02-17	PP873323
O	SEA	Mya-98		O/SEA/Mya-98	O/SKR/GJ2/2016	APQA	South Korea	Chungnam,Gongju	Pig	2016-02-17	PP873324
O	SEA	Mya-98		O/SEA/Mya-98	O/SKR/NS/1/2016	APQA	South Korea	Chungnam,Nonsan	Pig	2016-03-07	PP873325
O	SEA	Mya-98		O/SEA/Mya-98	O/SKR/NS/2/2016	APQA	South Korea	Chungnam,Nonsan	Pig	2016-03-10	PP873326
O	SEA	Mya-98		O/SEA/Mya-98	O/SKR/NS/3/2016	APQA	South Korea	Chungnam,Nonsan	Pig	2016-03-11	PP873327
O	SEA	Mya-98		O/SEA/Mya-98	O/SKR/NS/4/2016	APQA	South Korea	Chungnam,Nonsan	Pig	2016-03-11	PP873328
O	SEA	Mya-98		O/SEA/Mya-98	O/SKR/NS/5/2016	APQA	South Korea	Chungnam,Nonsan	Pig	2016-03-11	PP873329
O	SEA	Mya-98		O/SEA/Mya-98	O/SKR/NS/6/2016	APQA	South Korea	Chungnam,Nonsan	Pig	2016-03-11	PP873330
O	SEA	Mya-98		O/SEA/Mya-98	O/SKR/NS/7/2016	APQA	South Korea	Chungnam,Nonsan	Pig	2016-03-11	PP873331
O	SEA	Mya-98		O/SEA/Mya-98	O/SKR/NS/8/2016	APQA	South Korea	Chungnam,Nonsan	Pig	2016-03-11	PP873332
O	SEA	Mya-98		O/SEA/Mya-98	O/SKR/NS/9/2016	APQA	South Korea	Chungnam,Nonsan	Pig	2016-03-17	PP873333
O	SEA	Mya-98		O/SEA/Mya-98	O/SKR/NS/10/2016	APQA	South Korea	Chungnam,Nonsan	Pig	2016-03-19	PP873334
O	SEA	Mya-98		O/SEA/Mya-98	O/SKR/NS/11/2016	APQA	South Korea	Chungnam,Nonsan	Pig	2016-03-21	PP873335
O	SEA	Mya-98		O/SEA/Mya-98	O/SKR/NS/12/2016	APQA	South Korea	Chungnam,Nonsan	Pig	2016-03-21	PP873336
O	SEA	Mya-98		O/SEA/Mya-98	O/SKR/NS/13/2016	APQA	South Korea	Chungnam,Nonsan	Pig	2016-03-24	PP873337
O	ME-SA	Ind-2001	e	O/ME-SA/Ind-2001e	O/SKR/BE/2017	APQA	South Korea	Boeun, Chungcheongbuk-do	Cattle	2017-02-05	PP873338
O	ME-SA	Ind-2001	e	O/ME-SA/Ind-2001e	O/SKR/JE/2017	APQA	South Korea	Jeongeup, Jeollabuk-do	Cattle	2017-02-05	PP873339
O	ME-SA	Ind-2001	e	O/ME-SA/Ind-2001e	O/SKR/AS/HHS/2019	APQA	South Korea	Anseong, Gyeonggi-do	Cattle	2019-01-29	PP873340
O	ME-SA	Ind-2001	e	O/ME-SA/Ind-2001e	O/SKR/CJ/KIH/2019	APQA	South Korea	Chungju, Chungcheongbuk-do	Cattle	2019-01-31	PP873341
O	ME-SA	Ind-2001	e	O/ME-SA/Ind-2001e	O/SKR/AS/JGJ/2019	APQA	South Korea	Anseong, Gyeonggi-do	Cattle	2019-01-29	PP873342
O	ME-SA	Ind-2001	e	O/ME-SA/Ind-2001e	O/SKR/AS/JGJ2/2019	APQA	South Korea	Anseong, Gyeonggi-do	Cattle	2019-01-31	PP873343
O	ME-SA	Ind-2001	e	O/ME-SA/Ind-2001e	O/SKR/AS/LHM/2019	APQA	South Korea	Anseong, Gyeonggi-do	Cattle	2019-01-28	PP873344
